# Supplementary material for: A Preliminary Study on Antimicrobial Susceptibility of Staphylococcus spp. and Enterococcus spp. Grown on Mannitol Salt Agar in European Wild Boar (Sus scrofa) Hunted in Campania Region—Italy
Source: Animals (Basel). 2021 Dec 31;12(1):85. doi: 10.3390/ani12010085 (PMC8749723; doi:10.3390/ani12010085)
Supplement: Supplementary file 1 [file animals-12-00085-s001.zip]

Archive with 1 entries (1 files):
- animals-1511461-supplementary.pdf
